# Supplementary material for: Dietary Methionine Restriction Alleviates Choline-Induced Tri-Methylamine-N-Oxide (TMAO) Elevation by Manipulating Gut Microbiota in Mice
Source: Nutrients. 2023 Jan 1;15(1):206. doi: 10.3390/nu15010206 (PMC9823801; doi:10.3390/nu15010206)
Supplement: Supplementary file 1 [file nutrients-15-00206-s001.zip]

Archive with 1 entries (1 files):
- nutrients-1969177-supplementary.pdf
